# Supplementary material for: ﻿Plastome-based subgenus-level phylogenetic backbone of hawthorns: insights into the maternal position and taxonomic synopsis of Crataegusshandongensis (Rosaceae, Maleae)
Source: PhytoKeys. 2025 Feb 12;252:87–108. doi: 10.3897/phytokeys.252.136506 (PMC11840429; doi:10.3897/phytokeys.252.136506)
Supplement: XML Treatment for Crataegus shandongensis [file phytokeys.252.136506-treatment1.xml]

<!DOCTYPE tp:taxon-treatment
  PUBLIC "-//TaxonX//DTD Taxonomic Treatment Publishing DTD v0 20100105//EN" "tax-treatment-NSO.dtd">
<tp:taxon-treatment xmlns:tp="http://www.plazi.org/taxpub"><tp:treatment-meta><kwd-group><label>Taxon classification</label><kwd>
                <named-content content-type="kingdom">Plantae</named-content>
              </kwd><kwd>
                <named-content content-type="order">Rosales</named-content>
              </kwd><kwd>
                <named-content content-type="family">Rosaceae</named-content>
              </kwd></kwd-group><mixed-citation publication-type="journal"><person-group><name><surname>Lin</surname><given-names>Xiao-Hua</given-names></name><name><surname>Xie</surname><given-names>Si-Yu</given-names></name><name><surname>Liu</surname><given-names>Guang-Ning</given-names></name><name><surname>Ma</surname><given-names>Dai-Kun</given-names></name><name><surname>Zou</surname><given-names>Fei-Ran</given-names></name><name><surname>Peng</surname><given-names>Wei-Dong</given-names></name><name><surname>Xu</surname><given-names>Chao</given-names></name><name><surname>Liu</surname><given-names>Bing</given-names></name><name><surname>Zhao</surname><given-names>Liang</given-names></name><name><surname>Liu</surname><given-names>Bin-Bin</given-names></name></person-group><article-title>﻿Plastome-based subgenus-level phylogenetic backbone of hawthorns: insights into the maternal position and taxonomic synopsis of <italic><tp:taxon-name><tp:taxon-name-part taxon-name-part-type="genus" reg="Crataegus">Crataegus</tp:taxon-name-part><tp:taxon-name-part taxon-name-part-type="species" reg="shandongensis">shandongensis</tp:taxon-name-part></tp:taxon-name></italic> (<tp:taxon-name><tp:taxon-name-part taxon-name-part-type="family">Rosaceae</tp:taxon-name-part></tp:taxon-name>, Maleae)</article-title><source>PhytoKeys</source><day>12</day><month>02</month><year>2025</year><volume>252</volume><fpage>87</fpage><lpage>108</lpage><pub-id pub-id-type="doi">10.3897/phytokeys.252.136506</pub-id></mixed-citation></tp:treatment-meta><tp:nomenclature><label>﻿</label><tp:taxon-name>
              <object-id xmlns:xlink="http://www.w3.org/1999/xlink" content-type="arpha" xlink:type="simple">9E1EB34C-80C7-5950-A097-57413C27BDAE</object-id>
              <tp:taxon-name-part taxon-name-part-type="genus" reg="Crataegus">Crataegus</tp:taxon-name-part>
              <tp:taxon-name-part taxon-name-part-type="species" reg="shandongensis">shandongensis</tp:taxon-name-part>
            </tp:taxon-name><tp:taxon-authority>F.Z.Li &amp; W.D.Peng, Bull. Bot. Res., Harbin 6: 149. 1986.</tp:taxon-authority></tp:nomenclature><tp:treatment-sec sec-type="material" id="SECID0ESZCI"><title>Type.</title><p>China. Shandong, Taian, Taishan, alt. 700–800 m, 15 May 1984, <italic>W.D. Peng 84001</italic> (<bold><italic>lectotype</italic></bold>, <bold>designated here</bold>: <abbrev xmlns:xlink="http://www.w3.org/1999/xlink" xlink:title="China National Herbarium" id="ABBRID0E6ZCI" xlink:type="simple">PE</abbrev> [barcode 01153319!, Fig. <xref ref-type="fig" rid="F4">4C</xref>]; isolectotypes: <named-content xmlns:xlink="http://www.w3.org/1999/xlink" content-type="dwc:institutional_code" xlink:title="herbarium of Shandong Agricultural University" xlink:href="http://grbio.org/institution/shandong-agricultural-university" xlink:type="simple">SDAU</named-content>!, Fig. <xref ref-type="fig" rid="F5">5A–C</xref>).</p></tp:treatment-sec><tp:treatment-sec sec-type="description" id="SECID0EP1CI"><title>Description.</title><p>Shrubs 1–2 m tall, thorns 1–1.2 cm long or absent; branchlets initially pubescent and then glabrous, older branches gray-brown, sparsely lenticellate, glabrous. Stipules herbaceous, falcate, margin glandular-serrate. Leaves simple, deciduous; petioles 1.5–4 cm long, narrowly winged, glabrous; blades 4–8 cm long, 2–4 cm wide, obovate or long-elliptic; base cuneate, apex acuminate; usually 3-lobed, rarely 5-lobed or unlobed; margins irregularly double-serrate above the middle part; venation craspedodromous; glabrous adaxially, except for the loosely hairy midrib, pinnate veins slightly impressed above, prominent below, veins entering the tip of the serrations. Inflorescences corymb, 7–18 flowered, 4 cm long, 8 cm wide; pedicels and peduncles white-pubescent; bracts linear-lanceolate 2–3 mm long, margin glandular-serrate, caducous; hypanthium externally white-pubescent; small flower 2 cm in diameter; petals suborbicular, white, about 5 mm long, very shortly clawed; sepals triangular, apex caudate-acuminate, 4–6 mm long, nearly as long as the calyx tube, white-pubescent adaxially; stamens 20; styles 5, base white-villous. Fruits globose, 10–15 mm in diameter, red, glabrous; sepals persistent, reflexed; nutlets 5, flat on both sides, grooved on the back.</p></tp:treatment-sec><tp:treatment-sec sec-type="distribution" id="SECID0EU1CI"><title>Distribution.</title><p>China (Shandong: Mount Tai).</p></tp:treatment-sec><tp:treatment-sec sec-type="conservation status" id="SECID0EZ1CI"><title>Conservation status.</title><p><italic><tp:taxon-name><tp:taxon-name-part taxon-name-part-type="genus" reg="Crataegus">Crataegus</tp:taxon-name-part><tp:taxon-name-part taxon-name-part-type="species" reg="shandongensis">shandongensis</tp:taxon-name-part></tp:taxon-name></italic> is currently known from a single extant population situated along the slope of Mount Tai. Despite thorough field observations over the past 38 years by one of the authors (Wei-Dong Peng), no additional populations have been found. Although Mount Tai has been under continuous protection for over 5,000 years due to its profound cultural significance, which has helped to preserve the natural habitat to some extent, the species remains restricted to this limited area. According to the IUCN Red List Criteria (<xref ref-type="bibr" rid="B16">IUCN 2022</xref>), specifically criteria B1ab(iii)+2ab(iii), <italic><tp:taxon-name><tp:taxon-name-part taxon-name-part-type="genus" reg="Crataegus">C.</tp:taxon-name-part><tp:taxon-name-part taxon-name-part-type="species" reg="Shandongensis">Shandongensis</tp:taxon-name-part></tp:taxon-name></italic> meets the thresholds for Critically Endangered (CR) status. These criteria pertain to the restricted geographic range (criterion B1) and the limited area of occupancy (criterion B2), coupled with an ongoing decline in habitat quality (subcriterion ab(iii)). The restricted distribution and the absence of additional populations justify the classification of <italic><tp:taxon-name><tp:taxon-name-part taxon-name-part-type="genus" reg="Crataegus">C.</tp:taxon-name-part><tp:taxon-name-part taxon-name-part-type="species" reg="shandongensis">shandongensis</tp:taxon-name-part></tp:taxon-name></italic> as CR.</p></tp:treatment-sec><tp:treatment-sec sec-type="material" id="SECID0EE3CI"><title>Additional specimens examined</title><p><bold>(paratypes).</bold> China. Shandong, Mount Tai (Taishan), altitude 700–800 m, 2 July 1984, <italic>W.D. Peng 84001</italic> (<abbrev xmlns:xlink="http://www.w3.org/1999/xlink" xlink:title="China National Herbarium" id="ABBRID0EO3CI" xlink:type="simple">PE</abbrev> [barcode 01153320!, Fig. <xref ref-type="fig" rid="F5">5D</xref>], <named-content xmlns:xlink="http://www.w3.org/1999/xlink" content-type="dwc:institutional_code" xlink:title="Lushan Botanical Garden" xlink:href="http://grbio.org/institution/lushan-botanical-garden" xlink:type="simple">LBG</named-content> [barcode 00021556!, Fig. <xref ref-type="fig" rid="F5">5E</xref>], <named-content xmlns:xlink="http://www.w3.org/1999/xlink" content-type="dwc:institutional_code" xlink:title="herbarium of Shandong Agricultural University" xlink:href="http://grbio.org/institution/shandong-agricultural-university" xlink:type="simple">SDAU</named-content>! [Fig. <xref ref-type="fig" rid="F5">5F</xref>]).</p></tp:treatment-sec><tp:treatment-sec><!--Section generated to contain objects referenced in tp:taxon-treatment.--><fig id="F4" position="float" orientation="portrait"><object-id xmlns:xlink="http://www.w3.org/1999/xlink" content-type="doi" xlink:type="simple">10.3897/phytokeys.252.136506.figure4</object-id><object-id xmlns:xlink="http://www.w3.org/1999/xlink" content-type="arpha" xlink:type="simple">5E3E4733-E4FF-53B5-98AF-18ECA6342E86</object-id><label>Figure 4.</label><caption><p>Type specimens of <italic><tp:taxon-name><tp:taxon-name-part taxon-name-part-type="genus" reg="Crataegus">Crataegus</tp:taxon-name-part><tp:taxon-name-part taxon-name-part-type="species" reg="shandongensis">shandongensis</tp:taxon-name-part></tp:taxon-name></italic>. <bold>A</bold> typification information of <italic><tp:taxon-name><tp:taxon-name-part taxon-name-part-type="genus" reg="Crataegus">Crataegus</tp:taxon-name-part><tp:taxon-name-part taxon-name-part-type="species" reg="shandongensis">shandongensis</tp:taxon-name-part></tp:taxon-name></italic> in the protologue (<xref ref-type="bibr" rid="B26">Li and Peng 1986</xref>) <bold>B</bold> duplicate of <italic>W.D. Peng 84001</italic> shown in the protologue (<xref ref-type="bibr" rid="B26">Li and Peng 1986</xref>) <bold>C</bold> lectotype. Collection number: <italic>W.D. Peng 84001</italic>; Collection date: 15 May 1984; Collector: W.D. Peng; Collection location: Taishan, Shandong, China.</p></caption><graphic xmlns:xlink="http://www.w3.org/1999/xlink" xlink:href="phytokeys-252-087_article-136506__-g004.jpg" position="float" orientation="portrait" xlink:type="simple" id="oo_1248842.jpg"><uri content-type="original_file" xlink:type="simple">https://binary.pensoft.net/fig/1248842</uri></graphic></fig><fig id="F5" position="float" orientation="portrait"><object-id xmlns:xlink="http://www.w3.org/1999/xlink" content-type="doi" xlink:type="simple">10.3897/phytokeys.252.136506.figure5</object-id><object-id xmlns:xlink="http://www.w3.org/1999/xlink" content-type="arpha" xlink:type="simple">30EB6F9F-FCC5-5032-9F0E-6363378C0EDB</object-id><label>Figure 5.</label><caption><p>Type specimens of <italic><tp:taxon-name><tp:taxon-name-part taxon-name-part-type="genus" reg="Crataegus">Crataegus</tp:taxon-name-part><tp:taxon-name-part taxon-name-part-type="species" reg="shandongensis">shandongensis</tp:taxon-name-part></tp:taxon-name></italic>. <bold>A</bold> isolectotype. Collection number: <italic>W.D. Peng 84001</italic>; Specimen accession number: 2365; Collection date: 15 May 1984; Collector: W.D. Peng; Collection location: Taishan, Shandong <bold>B</bold> isolectotype. Collection number: <italic>W.D. Peng 84001</italic>; Specimen accession number: 2364; Collection date: 15 May 1984; Collector: W.D. Peng; Collection location: Taishan, Shandong <bold>C</bold> isolectotype. Collection number: <italic>W.D. Peng 84001</italic>; Specimen accession number: 2368; Collection date: 15 May 1984; Collector: W.D. Peng; Collection location: Taishan, Shandong <bold>D</bold> paratype (<abbrev xmlns:xlink="http://www.w3.org/1999/xlink" xlink:title="China National Herbarium" id="ABBRID0ESXCI" xlink:type="simple">PE</abbrev> [barcode 01153320]). Collection number: <italic>W.D. Peng 84001</italic>; Collection date: 2 July 1984; Collector: W.D. Peng; Collection location: Taishan, Shandong <bold>E</bold> paratype (<named-content xmlns:xlink="http://www.w3.org/1999/xlink" content-type="dwc:institutional_code" xlink:title="Lushan Botanical Garden" xlink:href="http://grbio.org/institution/lushan-botanical-garden" xlink:type="simple">LBG</named-content> [barcode 00021556]). Collection number: <italic>W.D. Peng 84001</italic>; Collection date: 2 July 1984; Collector: W.D. Peng; Collection location: Taishan, Shandong. <bold>F</bold> Paratype (<named-content xmlns:xlink="http://www.w3.org/1999/xlink" content-type="dwc:institutional_code" xlink:title="herbarium of Shandong Agricultural University" xlink:href="http://grbio.org/institution/shandong-agricultural-university" xlink:type="simple">SDAU</named-content>!). Collection number: <italic>W.D. Peng 84001</italic>; Collection date: 2 July 1984; Collector: W.D. Peng; Collection location: Taishan, Shandong.</p></caption><graphic xmlns:xlink="http://www.w3.org/1999/xlink" xlink:href="phytokeys-252-087_article-136506__-g005.jpg" position="float" orientation="portrait" xlink:type="simple" id="oo_1248843.jpg"><uri content-type="original_file" xlink:type="simple">https://binary.pensoft.net/fig/1248843</uri></graphic></fig></tp:treatment-sec><ref-list><ref id="B26"><mixed-citation xmlns:xlink="http://www.w3.org/1999/xlink" xlink:type="simple"><person-group><name name-style="western"><surname>Li</surname><given-names>FZ</given-names></name><name name-style="western"><surname>Peng</surname><given-names>WD</given-names></name></person-group> (<year>1986</year>) <article-title>A new species of <italic><tp:taxon-name><tp:taxon-name-part taxon-name-part-type="genus">Crataegus</tp:taxon-name-part></tp:taxon-name></italic> from Shandong.</article-title><source>Bulletin of Botanical Research</source><volume>6</volume>(<issue>4</issue>): <fpage>149</fpage>–<lpage>151</lpage>. <ext-link xlink:href="https://bbr.nefu.edu.cn/CN/Y1986/V6/I4/149" ext-link-type="uri" xlink:type="simple">https://bbr.nefu.edu.cn/CN/Y1986/V6/I4/149</ext-link></mixed-citation></ref><ref id="B16"><mixed-citation xmlns:xlink="http://www.w3.org/1999/xlink" xlink:type="simple">IUCN (<year>2022</year>) The IUCN red list of threatened species. Version 2021-3. <ext-link xlink:href="https://www.iucnredlist.org" ext-link-type="uri" xlink:type="simple">https://www.iucnredlist.org</ext-link> [Accessed June 6, 2024]</mixed-citation></ref></ref-list></tp:taxon-treatment>
